# Supplementary material for: A Metabolomic Severity Score for Airflow Obstruction and Emphysema
Source: Metabolites. 2022 Apr 19;12(5):368. doi: 10.3390/metabo12050368 (PMC9143560; doi:10.3390/metabo12050368)
Supplement: Supplementary file 1 [file metabolites-12-00368-s001.zip]

Archive with 1 entries (1 files):
- metabolites-1663701-supplementary.pdf
